# Supplementary material for: Ovariectomy-Induced Dysbiosis May Have a Minor Effect on Bone in Mice
Source: Microorganisms. 2021 Dec 10;9(12):2563. doi: 10.3390/microorganisms9122563 (PMC8708113; doi:10.3390/microorganisms9122563)
Supplement: Supplementary file 1 [file microorganisms-09-02563-s001.zip]

Archive with 3 entries (3 files):
- Figures S1-S3.pdf
- TableS1.xlsx
- TableS2.xlsx
