# Supplementary material for: Ovariectomy-Induced Dysbiosis May Have a Minor Effect on Bone in Mice
Source: Microorganisms. 2021 Dec 10;9(12):2563. doi: 10.3390/microorganisms9122563 (PMC8708113; doi:10.3390/microorganisms9122563)
Supplement: Supplementary file 1 [file microorganisms-09-02563-s001.zip › TableS1.xlsx]

## Sheet: Sheet1
	Table S1. The PCR primers and TaqMan probes
	Gene	Primer and Probe
	TNFα	Primer (forward)	5’-TCATGCACCACCATCAAGGA-3’
		Primer (reverse)	5’-GAGGCAACCTGACCACTCTCC-3’
		Probe	5’-FAM-AATGGGCTTTCCGAATTCACTGGAGC-TAMRA-3’
	ZO-1	Primer (forward)	5’-GAGGAAACAGTATATGGGAACAG-3’
		Primer (reverse)	5’-CCCTCCTTTTAACACATCAGAAATCA-3’
		Probe	5’-FAM-CAGTGACGCTTCACAGGGCTCCTGG-3’
	TNFα: tumor necrosis factor alpha, ZO-1: zonula occludens-1.
