# Supplementary material for: Ovariectomy-Induced Dysbiosis May Have a Minor Effect on Bone in Mice
Source: Microorganisms. 2021 Dec 10;9(12):2563. doi: 10.3390/microorganisms9122563 (PMC8708113; doi:10.3390/microorganisms9122563)
Supplement: Supplementary file 1 [file microorganisms-09-02563-s001.zip › TableS2.xlsx]

## Sheet: Sheet4
	Table S2. The cecal bacterial composition at the species level
		Sham	OVX	P-value
	k__Bacteria;__;__;__;__;__;__	4.4 [4.1–5.7]	4.4 [1.1–5.7]	0.690476
	k__Bacteria;p__;c__;o__;f__;g__;s__	0.0 [0.0–0.0]	0.0 [0.0–0.0]	1
	k__Bacteria;p__Actinobacteria;c__Actinobacteria;o__Bifidobacteriales;f__Bifidobacteriaceae;g__Bifidobacterium;s__pseudolongum	0.0 [0.0–0.0]	1.8 [0.5–1.9]	0.00793651
	k__Bacteria;p__Actinobacteria;c__Coriobacteriia;o__Coriobacteriales;f__Coriobacteriaceae;__;__	0.4 [0.3–0.5]	0.1 [0.0–0.1]	0.00793651
	k__Bacteria;p__Actinobacteria;c__Coriobacteriia;o__Coriobacteriales;f__Coriobacteriaceae;g__;s__	0.4 [0.1–0.6]	2.8 [2.1–5.4]	0.00793651
	k__Bacteria;p__Actinobacteria;c__Coriobacteriia;o__Coriobacteriales;f__Coriobacteriaceae;g__Adlercreutzia;s__	1.3 [0.8–1.5]	2.8 [1.8–3.0]	0.0952381
	k__Bacteria;p__Bacteroidetes;c__Bacteroidia;o__Bacteroidales;f__Bacteroidaceae;g__Bacteroides;s__	0.0 [0.0–0.0]	0.0 [0.0–0.0]	1
	k__Bacteria;p__Bacteroidetes;c__Bacteroidia;o__Bacteroidales;f__Bacteroidaceae;g__Bacteroides;s__caccae	0.8 [0.8–1.1]	0.4 [0.4–0.4]	0.150794
	k__Bacteria;p__Bacteroidetes;c__Bacteroidia;o__Bacteroidales;f__Bacteroidaceae;g__Bacteroides;s__ovatus	0.2 [0.1–0.3]	0.2 [0.1–0.2]	0.84127
	k__Bacteria;p__Bacteroidetes;c__Bacteroidia;o__Bacteroidales;f__Porphyromonadaceae;g__Parabacteroides;s__	0.4 [0.4–0.5]	0.4 [0.3–0.6]	0.84127
	k__Bacteria;p__Bacteroidetes;c__Bacteroidia;o__Bacteroidales;f__Rikenellaceae;g__;s__	2.1 [1.6–2.4]	0.0 [0.0–0.0]	0.00793651
	k__Bacteria;p__Bacteroidetes;c__Bacteroidia;o__Bacteroidales;f__S24-7;g__;s__	22.2 [21.6–24.1]	22.4 [12.1–22.5]	0.84127
	k__Bacteria;p__Bacteroidetes;c__Bacteroidia;o__Bacteroidales;f__[Paraprevotellaceae];g__[Prevotella];s__	0.0 [0.0–0.0]	0.0 [0.0–0.0]	0.444444
	k__Bacteria;p__Cyanobacteria;c__Chloroplast;o__Streptophyta;f__;g__;s__	0.0 [0.0–0.0]	0.0 [0.0–0.0]	1
	k__Bacteria;p__Deferribacteres;c__Deferribacteres;o__Deferribacterales;f__Deferribacteraceae;g__Mucispirillum;s__schaedleri	0.4 [0.3–0.5]	0.6 [0.2–0.6]	1
	k__Bacteria;p__Firmicutes;__;__;__;__;__	0.0 [0.0–0.0]	0.0 [0.0–0.0]	0.444444
	k__Bacteria;p__Firmicutes;c__Bacilli;o__Bacillales;f__Staphylococcaceae;g__Jeotgalicoccus;s__psychrophilus	0.0 [0.0–0.0]	0.0 [0.0–0.0]	0.444444
	k__Bacteria;p__Firmicutes;c__Bacilli;o__Lactobacillales;f__Aerococcaceae;__;__	0.0 [0.0–0.0]	0.0 [0.0–0.0]	1
	k__Bacteria;p__Firmicutes;c__Bacilli;o__Lactobacillales;f__Aerococcaceae;g__;s__	0.0 [0.0–0.0]	0.0 [0.0–0.0]	1
	k__Bacteria;p__Firmicutes;c__Bacilli;o__Lactobacillales;f__Lactobacillaceae;__;__	0.0 [0.0–0.0]	0.0 [0.0–0.0]	1
	k__Bacteria;p__Firmicutes;c__Bacilli;o__Lactobacillales;f__Lactobacillaceae;g__Lactobacillus;__	3.5 [3.4–4.0]	5.5 [3.4–6.0]	0.547619
	k__Bacteria;p__Firmicutes;c__Bacilli;o__Lactobacillales;f__Lactobacillaceae;g__Lactobacillus;s__	9.6 [7.2–15.2]	12.6 [5.5–16.4]	0.84127
	k__Bacteria;p__Firmicutes;c__Bacilli;o__Lactobacillales;f__Lactobacillaceae;g__Lactobacillus;s__hamsteri	0.0 [0.0–0.0]	0.0 [0.0–0.0]	1
	k__Bacteria;p__Firmicutes;c__Bacilli;o__Lactobacillales;f__Lactobacillaceae;g__Lactobacillus;s__reuteri	0.1 [0.1–0.2]	0.3 [0.0–0.4]	0.936508
	k__Bacteria;p__Firmicutes;c__Bacilli;o__Lactobacillales;f__Lactobacillaceae;g__Lactobacillus;s__vaginalis	0.0 [0.0–0.0]	0.0 [0.0–0.0]	1
	k__Bacteria;p__Firmicutes;c__Bacilli;o__Lactobacillales;f__Streptococcaceae;g__Lactococcus;s__	0.0 [0.0–0.0]	0.0 [0.0–0.0]	0.444444
	k__Bacteria;p__Firmicutes;c__Bacilli;o__Lactobacillales;f__Streptococcaceae;g__Lactococcus;s__garvieae	0.1 [0.1–0.1]	0.4 [0.4–0.4]	0.00793651
	k__Bacteria;p__Firmicutes;c__Bacilli;o__Lactobacillales;f__Streptococcaceae;g__Streptococcus;s__	0.1 [0.0–0.1]	0.4 [0.1–0.6]	0.0952381
	k__Bacteria;p__Firmicutes;c__Bacilli;o__Turicibacterales;f__Turicibacteraceae;g__Turicibacter;s__	0.6 [0.3–0.9]	1.7 [1.4–1.8]	0.309524
	k__Bacteria;p__Firmicutes;c__Clostridia;o__Clostridiales;__;__;__	4.5 [3.9–4.7]	4.9 [3.1–5.8]	0.84127
	k__Bacteria;p__Firmicutes;c__Clostridia;o__Clostridiales;f__;g__;s__	6.8 [5.8–8.4]	4.2 [3.9–5.7]	0.0555556
	k__Bacteria;p__Firmicutes;c__Clostridia;o__Clostridiales;f__Clostridiaceae;__;__	0.5 [0.2–0.5]	0.5 [0.3–0.6]	0.84127
	k__Bacteria;p__Firmicutes;c__Clostridia;o__Clostridiales;f__Clostridiaceae;g__Candidatus Arthromitus;s__	0.1 [0.1–0.1]	0.0 [0.0–0.1]	0.015873
	k__Bacteria;p__Firmicutes;c__Clostridia;o__Clostridiales;f__Clostridiaceae;g__Clostridium;s__	0.7 [0.5–0.8]	1.8 [1.3–3.6]	0.0952381
	k__Bacteria;p__Firmicutes;c__Clostridia;o__Clostridiales;f__Dehalobacteriaceae;g__Dehalobacterium;s__	0.2 [0.1–0.2]	0.1 [0.0–0.2]	0.0952381
	k__Bacteria;p__Firmicutes;c__Clostridia;o__Clostridiales;f__Eubacteriaceae;g__Anaerofustis;s__	0.0 [0.0–0.0]	0.0 [0.0–0.0]	0.380952
	k__Bacteria;p__Firmicutes;c__Clostridia;o__Clostridiales;f__Lachnospiraceae;__;__	5.1 [4.9–5.8]	1.6 [1.3–3.1]	0.015873
	k__Bacteria;p__Firmicutes;c__Clostridia;o__Clostridiales;f__Lachnospiraceae;g__;s__	3.7 [3.3–5.0]	3.6 [1.8–3.8]	0.420635
	k__Bacteria;p__Firmicutes;c__Clostridia;o__Clostridiales;f__Lachnospiraceae;g__Clostridium;__	0.1 [0.0–0.2]	0.0 [0.0–0.2]	0.68254
	k__Bacteria;p__Firmicutes;c__Clostridia;o__Clostridiales;f__Lachnospiraceae;g__Clostridium;s__colinum	0.2 [0.1–0.2]	0.0 [0.0–0.1]	0.0555556
	k__Bacteria;p__Firmicutes;c__Clostridia;o__Clostridiales;f__Lachnospiraceae;g__Coprococcus;s__	0.7 [0.2–2.4]	2.9 [1.6–9.8]	0.150794
	k__Bacteria;p__Firmicutes;c__Clostridia;o__Clostridiales;f__Lachnospiraceae;g__Dorea;s__	0.1 [0.0–0.1]	0.0 [0.0–0.1]	1
	k__Bacteria;p__Firmicutes;c__Clostridia;o__Clostridiales;f__Lachnospiraceae;g__Roseburia;s__	0.1 [0.1–0.1]	0.1 [0.0–0.2]	0.690476
	k__Bacteria;p__Firmicutes;c__Clostridia;o__Clostridiales;f__Lachnospiraceae;g__[Ruminococcus];s__gnavus	1.8 [1.8–2.2]	1.3 [1.3–1.6]	0.0952381
	k__Bacteria;p__Firmicutes;c__Clostridia;o__Clostridiales;f__Peptococcaceae;g__;s__	0.0 [0.0–0.0]	0.0 [0.0–0.0]	0.84127
	k__Bacteria;p__Firmicutes;c__Clostridia;o__Clostridiales;f__Peptococcaceae;g__rc4-4;s__	0.2 [0.2–0.4]	0.3 [0.1–0.4]	1
	k__Bacteria;p__Firmicutes;c__Clostridia;o__Clostridiales;f__Peptostreptococcaceae;g__;s__	0.2 [0.1–0.3]	0.2 [0.0–0.2]	0.539683
	k__Bacteria;p__Firmicutes;c__Clostridia;o__Clostridiales;f__Ruminococcaceae;__;__	0.3 [0.2–0.3]	0.2 [0.2–0.3]	0.84127
	k__Bacteria;p__Firmicutes;c__Clostridia;o__Clostridiales;f__Ruminococcaceae;g__;s__	1.6 [1.2–1.6]	1.2 [0.9–1.3]	0.690476
	k__Bacteria;p__Firmicutes;c__Clostridia;o__Clostridiales;f__Ruminococcaceae;g__Anaerotruncus;s__	0.2 [0.2–0.3]	0.2 [0.2–0.4]	1
	k__Bacteria;p__Firmicutes;c__Clostridia;o__Clostridiales;f__Ruminococcaceae;g__Butyricicoccus;s__pullicaecorum	0.2 [0.2–0.3]	0.1 [0.1–0.3]	0.222222
	k__Bacteria;p__Firmicutes;c__Clostridia;o__Clostridiales;f__Ruminococcaceae;g__Clostridium;s__methylpentosum	0.0 [0.0–0.0]	0.0 [0.0–0.0]	1
	k__Bacteria;p__Firmicutes;c__Clostridia;o__Clostridiales;f__Ruminococcaceae;g__Gemmiger;s__formicilis	0.0 [0.0–0.0]	0.2 [0.1–0.3]	0.047619
	k__Bacteria;p__Firmicutes;c__Clostridia;o__Clostridiales;f__Ruminococcaceae;g__Oscillospira;s__	4.1 [3.8–4.9]	2.9 [2.2–3.1]	0.222222
	k__Bacteria;p__Firmicutes;c__Clostridia;o__Clostridiales;f__Ruminococcaceae;g__Ruminococcus;s__	1.5 [1.1–1.6]	3.1 [2.4–3.4]	0.0952381
	k__Bacteria;p__Firmicutes;c__Clostridia;o__Clostridiales;f__Ruminococcaceae;g__Ruminococcus;s__flavefaciens	0.0 [0.0–0.4]	0.0 [0.0–0.1]	0.68254
	k__Bacteria;p__Firmicutes;c__Clostridia;o__Clostridiales;f__[Mogibacteriaceae];g__;s__	0.2 [0.2–0.2]	0.2 [0.1–0.2]	0.150794
	k__Bacteria;p__Firmicutes;c__Erysipelotrichi;o__Erysipelotrichales;f__Erysipelotrichaceae;__;__	0.0 [0.0–0.0]	0.0 [0.0–0.0]	1
	k__Bacteria;p__Firmicutes;c__Erysipelotrichi;o__Erysipelotrichales;f__Erysipelotrichaceae;g__;s__	0.4 [0.3–0.5]	0.2 [0.1–0.3]	0.547619
	k__Bacteria;p__Firmicutes;c__Erysipelotrichi;o__Erysipelotrichales;f__Erysipelotrichaceae;g__Allobaculum;s__	8.8 [0.0–10.0]	2.1 [0.4–3.9]	0.634921
	k__Bacteria;p__Firmicutes;c__Erysipelotrichi;o__Erysipelotrichales;f__Erysipelotrichaceae;g__Clostridium;s__cocleatum	0.0 [0.0–0.0]	0.0 [0.0–0.1]	0.690476
	k__Bacteria;p__Firmicutes;c__Erysipelotrichi;o__Erysipelotrichales;f__Erysipelotrichaceae;g__Coprobacillus;s__	0.1 [0.0–0.2]	0.0 [0.0–0.0]	0.015873
	k__Bacteria;p__Proteobacteria;__;__;__;__;__	0.0 [0.0–0.0]	0.0 [0.0–0.0]	0.444444
	k__Bacteria;p__Proteobacteria;c__Alphaproteobacteria;o__Rickettsiales;f__mitochondria;__;__	0.0 [0.0–0.0]	0.0 [0.0–0.0]	1
	k__Bacteria;p__Proteobacteria;c__Betaproteobacteria;o__Burkholderiales;f__Alcaligenaceae;g__Sutterella;s__	0.6 [0.4–0.7]	1.4 [0.8–1.9]	0.031746
	k__Bacteria;p__Proteobacteria;c__Deltaproteobacteria;o__Desulfovibrionales;f__Desulfovibrionaceae;g__;s__	0.0 [0.0–0.0]	0.0 [0.0–0.0]	0.444444
	k__Bacteria;p__Tenericutes;c__Mollicutes;o__Anaeroplasmatales;f__Anaeroplasmataceae;g__Anaeroplasma;s__	0.0 [0.0–0.0]	0.0 [0.0–0.0]	1
	k__Bacteria;p__Tenericutes;c__Mollicutes;o__RF39;f__;g__;s__	0.1 [0.1–0.1]	0.0 [0.0–0.2]	1
	k__Bacteria;p__Verrucomicrobia;c__Verrucomicrobiae;o__Verrucomicrobiales;f__Verrucomicrobiaceae;g__Akkermansia;s__muciniphila	9.2 [6.9–9.2]	4.3 [2.5–18.1]	0.84127
	Data are presented as medians and interquartile ranges [IQR; 25th, 75th percentile].
